# Supplementary material for: Mitogenomes revealed the history of bison colonization of Northern Plains after the Last Glacial Maximum
Source: Sci Rep. 2023 Jul 14;13:11417. doi: 10.1038/s41598-023-37599-8 (PMC10349043; doi:10.1038/s41598-023-37599-8)
Supplement: Supplementary file 1 — Supplementary Information 1. [file 41598_2023_37599_MOESM1_ESM.xlsx]

## Sheet: Data S1
									Geneious processing			Paleomix processing
Bison sample	Sampe site	Skeletal component	Median age, cal BP (14)	Weight of tissue powder used for DNA isolation, mg	Qubit DNA concentration, ng/uL	# PCR cycles	Qubit library concentration, ng/uL	# of raw single-ended DNA reads	# of reads after low quality trimming, removing short (<20 bp) and duplicate reads	# of reads mapped to GU946990	Mean coverage	Total # of hits mapped to GU946990 prior to PCR duplicate filtering	Total # of hits mapped to GU946990 excluding PCR duplicates (Depth)	Estimated coverage from unique reads	Bison sample
B2	Mondrian Tree 32MZ58	bone fragment	3299	300	0.4	12	49.4	430040	305501	221479	1571	329043	31578	270	B2
B3	Mondrian Tree 32MZ58	phalanx	2611	280	2.3	9	58.6	1236154	596693	17038	104	40338	11702	71	B3
B5	Anton Rygh 39CA4	carpal	400	350	0.9	12	47	481598	239153	105346	939	263652	31428	281	B5
B6	Menoken Village 32BL2	phalanx	849	300	2.1	9	63.6	1180170	450297	13706	94	33366	9715	66	B6
B10	White Bison Robe 32ME7	molar fragment	625	310	0.3	12	49.6	2416607	890731	717125	6339	2127187	32720	299	B10
B14	Alkali Creek 32DU336	premolar	1471	280	0.2	12	56	269968	202140	95591	682	143400	28344	227	B14
B20	Rustad 32R1775	molar fragment	8109	300	1.8	9	36.2	764582	387836	21026	133	48717	12722	75	B20
B25	Big Hidatsa 32ME12	molar	167	290	1	8	35	1097197	779613	423370	3025	638803	32510	290	B25
B26	Big Hidatsa 32ME12	M3	168	350	2	8	51	914570	632772	234716	1692	386340	32081	284	B26
B29	Falkirk Bison Kill 32ML927	vertebrae	678	300	10	7	14.6	1116085	654644	51870	442	125605	23415	210	B29
B30	Falkirk Bison Kill 32ML927	molar	233	300	3.6	8	76	1013804	754110	357238	2709	514946	32440	289	B30
B31	Bobtail Wolf 32DU955A	phalanx	196	300	13.5	7	19.4	1230387	843411	2818	24	4855	2504	21	B31
B32	Larson Village 32BL9	M3	406	300	1.5	10	21.2	2067837	1176440	930448	7775	1795714	32685	294	B32
B33	Larson Village 32BL9	metatarsal	402	300	5.9	7	8.5	854099	579553	13936	120	30267	9877	87	B33
B34	Double Ditch Village 32BL8	molar fragment	390	268	8.9	9	68.6	1861141	790951	177754	1366	513903	29647	259	B34
B35	Bundlemaker 32OL159	molar	1076	280	1.9	9	40	1099647	448420	79671	574	284884	24648	196	B35
B36	Cross Ranch 32OL151	M3	1093	310	2.8	9	59	1341980	619801	133992	903	352073	26527	210	B36
B38	Taylor Bluff 32ME366	molar fragment	167	370	11	9	69	117493	79006	28149	222	44479	16412	135	B38
B39	Falkirk Bison Kill 32ML927	molar fragment	620	280	2.1	9	21	2525448	770522	332878	2391	1603885	31194	268	B39
B40	Shea Farm 32CS101	premolar root	510	300	1.5	10	55.4	261952	219657	113174	896	141840	29028	253	B40
B41	White Buffalo Robe 32ME7	M3	390	320	0.5	12	54.4	1938907	980853	924365	7048	1841825	32725	294	B41
B42	White Buffalo Robe 32ME7	M3	383	340	2.5	9	49.4	347948	221438	83436	756	148263	28085	251	B42
B43	Menoken Village 32BL2	molar fragment	1082	270	2	9	43.9	713687	457142	101951	878	225532	28307	249	B43
B44	Brand Bison Kill 32SK201	atlas	686	350	8.2	8	50.4	519030	396072	16934	135	29538	11244	91	B44
B45	Brand Bison Kill 32SK201	atlas	677	300	5.8	9	42.8	299300	128035	80533	622	226097	26674	232	B45
B47	Falkirk Bison Kill 32ML927	molar fragment	618	300	1.4	12	45.6	736340	225049	164057	1257	639455	27352	236	B47
B48	Rustad 32R1775	molar	7916	290	0.18	12	52.7	893071	386353	115, 034	996	434100	29505	247	B48
B49	Alkali Creek 32DU336	molar	2645	280	0.32	12	54.5	2662657	907831	689726	6131	2282732	32734	297	B49
B50	Rustad 32R1775	mandible	8908	280	0.31	12	55.3	366555	209062	11655	102	39087	14007	98	B50
B51	Mondrian Tree 32MZ58	M3	574	300	3.48	8	43.8	479167	311234	6707	59	14007	7485	58	B51
B54	Beacon Island 32MN234	molar fragment	12209	340	5.84	9	37.9	1020092	378436	21279	188	105273	10673	82	B54
B57	Mondrian Tree 32MZ58	phalanx	2621	320	2.1	10	48.3	818274	325281	5970	53	20694	6639	48	B57
B59	Beacon Island 32MN234	molar	12226	350	3.81	9	54.5	1712178	832652	130572	1115	472524	28249	246	B59
B60	Beacon Island 32MN234	molar	12109	350	1.78	9	9.8	704609	379137	3715	32	15790	2434	19	B60
B64	Mondrian Tree 32MZ58	phalanx	3733	350	6.22	8	24.1	967728	493076	91240	796	286026	28055	248	B64
B65	Brand Bison Kill 32SK201	horncore	676	290	8.72	8	42.3	737914	224344	18075	159	78539	15938	114	B65
B66	Rustad 32R1775	molar	8116	320	5.23	9	72.5	679366	243478	4659	41	17900	4283	32	B66
B67	Rustad 32R1775	M3	8107	320	2.63	9	62.1	598516	206392	26265	235	92314	17402	133	B67
B68	Rustad 32R1775	molar	8114	350	0.37	9	14	1168886	258819	104768	905	699405	24187	186	B68
B97	Streifel 32ML903	phalanx	3998	350	11.87	8	59.1	1215983	718296	74379	656	165106	28087	247	B97
								40860967
