# Supplementary material for: Mitogenomes revealed the history of bison colonization of Northern Plains after the Last Glacial Maximum
Source: Sci Rep. 2023 Jul 14;13:11417. doi: 10.1038/s41598-023-37599-8 (PMC10349043; doi:10.1038/s41598-023-37599-8)
Supplement: Supplementary file 2 — Supplementary Information 2. [file 41598_2023_37599_MOESM2_ESM.xlsx]

## Sheet: Data S2
Nucleotide position	8	166	221.1	350	351	362	363	363.1	364	506	595	1500	1524	1744	1831	1942	2185	2569	2813	2821	3064	3145	3270	3302	3382	3979	4027	4484	4739	5155	5729	5849	6120	6215	6260	7220	7577	7607	7929	7955	8170	8239	8471	8497	8591	8604	8697	8821	8867
GU946990	G	A	-	G	G	C	C	-	G	G	A	A	A	T	C	T	C	T	A	C	T	G	T	G	T	C	C	C	A	C	C	C	C	G	C	C	T	T	A	T	C	T	A	A	T	A	T	G	T
Bison 2		G			del			C																A		T	T				T			A									T						C
Bison 3		G			del									C			T								G						T			A								C	T						C
Bison 5		G	C		del		del																		G					T	T			A		T						C	T						C
Bison 6		G			del																				G						T			A			C					C	T					A	C
Bison 10		G			del													C							G						T			A								C	T						C
Bison 14		G			del																										T			A									T						C
Bison 20					del																																						T						C
Bison 25					del								G												G						T			A				C				C	T		C				C
Bison 26							del
Bison 29		G			del																										T			A	T					C			T						C
Bison 30																							C
Bison 31		G			del		del											C							G						T			A								C	T						C
Bison 32		G		del	del																				G						T			A			C					C	T						C
Bison 33	A				del																				G						T		T	A			C					C	T						C
Bison 34		G			del						G														G						T			A								C	T						C
Bison 35			C		del								G												G				T		T			A				C				C	T						C
Bison 36		G			del											C					C				G						T			A			C					C	T						C
Bison 38						del	del
Bison 39					del			C					G												G						T			A				C				C	T						C
Bison 40		G			del		del	G							T																T			A									T						C
Bison 41		G	C		del		G	G							T																T			A									T						C
Bison 42		G			del																				G						T			A			C				T	C	T			G			C
Bison 43							del
Bison 44		G			del		del																								T			A	T					C			T						C
Bison 45		G					del											C				A			G						T			A								C	T				C		C
Bison 47		G			del													C							G						T			A								C	T						C
Bison 48		G			del																				G						T			A								C	T						C
Bison 49					del							G																			T			A									T						C
Bison 50			C		del
Bison 51		G			del		del			A								C							G						T			A								C	T						C
Bison 54		G			del																										T			A									T						C
Bison 57			C		del			C															C					T															T						C
Bison 59					del																										T	T											T						C
Bison 60					del			C	C										G	T											T	T											T						C
Bison 64		G	C		del																				G						T			A			C					C	T	G					C
Bison 65		G			del																				G						T			A								C	T						C
Bison 66		G			del		del																		G						T			A			C					C	T						C
Bison 67		G			del																					T					T			A									T						C
Bison 68					del			C																																			T						C
Bison 97		G			del													C							G						T			A					G			C	T						C
GU946990	G	A	-	G	G	C	C	-	G	G	A	A	A	T	C	T	C	T	A	C	T	G	T	G	T	C	C	C	A	C	C	C	C	G	C	C	T	T	A	T	C	T	A	A	T	A	T	G	T
Nucleotide position	8	166	221.1	350	351	362	363	363.1	364	506	595	1500	1524	1744	1831	1942	2185	2569	2813	2821	3064	3145	3270	3302	3382	3979	4027	4484	4739	5155	5729	5849	6120	6215	6260	7220	7577	7607	7929	7955	8170	8239	8471	8497	8591	8604	8697	8821	8867
[truncated: 65 more columns]
