# Supplementary material for: Mitogenomes revealed the history of bison colonization of Northern Plains after the Last Glacial Maximum
Source: Sci Rep. 2023 Jul 14;13:11417. doi: 10.1038/s41598-023-37599-8 (PMC10349043; doi:10.1038/s41598-023-37599-8)
Supplement: Supplementary file 3 — Supplementary Information 3. [file 41598_2023_37599_MOESM3_ESM.xlsx]

## Sheet: Data S3
Periods53	Sample-specific mtDNA haplotypes originated in particular period	Median age, cal BP19	Location	Modern mtDNA haplogroup	Taxonomy	Reference
The late Pleistocene - Holocene transion (>11,700 yBP)	B49	2645	Alkali Creek		B. bison	this study
	B54	12209	Beacon Island		B. antiquus	this study
	B59	12226	Beacon Island		B. antiquus	this study
	B60	12109	Beacon Island		B. antiquus	this study
	KX269121	13165	Alberta		B. priscus	Froese et al., 2017
	EU177871	0	unknown	bHap1	B. bison	Achilli et al., 2008
	GU947006	0	Elk Island NP, Alberta	wHap14	B. bison athabascae	Douglas et al., 2011
Early Holocene (11,700 - 8,200 yr BP)	B2	3299	Mondrian Tree		B. bison	this study
	B3	2611	Mondrian Tree		B. bison	this study
	B5	400	Anton Rygh		B. bison	this study
	B14	1471	Alkali Creek		B. bison	this study
	B20	8109	Rustad		B. antiquus	this study
	B33	402	Larson Village		B. bison	this study
	B34	390	Double Ditch Village		B. bison	this study
	B48	7916	Rustad		B. antiquus	this study
	B50	8908	Rustad		B. antiquus	this study
	B57	2621	Mondrian Tree		B. bison	this study
	B64	3733	Mondrian Tree		B. bison	this study
	B65	676	Brand Bison Kill		B. bison	this study
	B66	8116	Rustad		B. antiquus	this study
	B67	8107	Rustad		B. antiquus	this study
	B68	8114	Rustad		B. antiquus	this study
	B97	3998	Streifel		B. bison	this study
	KX269143	4518	Alberta		B. priscus	Froese et al., 2017
	GU946979	0	Montana	bHap3	B. bison	Douglas et al., 2011
	GU946982	0	Montana	bHap5	B. bison	Douglas et al., 2011
	GU946987	0	Montana	bHap7	B. bison	Douglas et al., 2011
Mid Holocene (8,200 - 4,200 yr BP)	B35	1076	Bundlemaker		B. bison	this study
	B36	1093	Cross Ranch		B. bison	this study
	B42	383	Whte Buffalo Robe		B. bison	this study
	B51	574	Mondrian Tree		B. bison	this study
	GU947005	0	Elk Island NP, Alberta	wHap15	B. bison athabascae	Douglas et al., 2011
Late Holocene (4,200 - 100 yr BP)	B6	849	Menoken Village		B. bison	this study
	B10	625	White Buffalo Robe		B. bison	this study
	B25	167	Big Hidatsa		B. bison	this study
	B26	168	Big Hidatsa		B. bison	this study
	B29	678	Falkirk Bison Kill		B. bison	this study
	B30	233	Falkirk Bison Kill		B. bison	this study
	B31	196	Bobtail Wolf		B. bison	this study
	B32	406	Larson Village		B. bison	this study
	B38	167	Taylor Bluff		B. bison	this study
	B39	620	Falkirk Bison Kill		B. bison	this study
	B40	510	Shea Farm		B. bison	this study
	B41	390	White Buffalo Robe		B. bison	this study
	B43	1082	Menoken Village		B. bison	this study
	B44	686	Brand Bison Kill		B. bison	this study
	B45	677	Brand Bison Kill		B. bison	this study
	B47	618	Falkirk Bison Kill		B. bison	this study
	KX269120	385	Alberta		B. priscus	Froese et al., 2017
	GU946976	0	Montana	bHap2	B. bison	Douglas et al., 2011
	GU946980	0	Montana	bHap4	B. bison	Douglas et al., 2011
	GU946988	0	Montana	bHap8	B. bison	Douglas et al., 2011
	GU946990	0	Montana	bHap10	B. bison	Douglas et al., 2011
	GU946999	0	Montana	bHap13	B. bison	Douglas et al., 2011
	GU947004	0	Yellowstone NP, Wyoming	bHap17	B. bison	Douglas et al., 2011
			NP, National Park
